# Supplementary material for: Mouse gastric tumor models with prostaglandin E2 pathway activation show similar gene expression profiles to intestinal-type human gastric cancer
Source: BMC Genomics. 2009 Dec 17;10:615. doi: 10.1186/1471-2164-10-615 (PMC2805698; doi:10.1186/1471-2164-10-615)
Supplement: Additional file 1 — A list of intestinal type vs. diffuse type signature genes. Sequence accession, gene symbol, and the average of log10 ratios in intestinal-type and in diffuse-type, respectively, are shown for each of the 122 cDNAs. [file 1471-2164-10-615-S1.XLS]

## Sheet: Sheet1
Supplementary Table. A list of intestinal-type vs. diffuse-type signature genes.
Accession	Gene	Average log ratio in intestinal type	Average log ratio in diffuse type
AA457543	-	-0.0919836	0.103988
AA670429	-	-0.221366	0.0616753
N69835	PBX1	-0.117754	0.227095
H68663	PBX1	-0.196905	0.110192
AA461118	DMD	-0.115743	0.0578595
N93505	TSPAN7	-0.276824	0.118205
AA401275	TOX	-0.241995	0.0560544
AA629688	-	-0.0614101	0.146486
R81987	-	-0.136043	0.20198
W48762	LPXN	-0.112415	0.0943227
AI656802	OLFM1	-0.149113	0.0437651
AA418726	IQSEC1	-0.0917546	0.110074
W60845	RGS5	-0.221496	0.0517771
AA418728	PALMD	-0.0216742	0.165215
AA977646	SCARA3	-0.13531	0.109297
R55303	NGFR	-0.0171819	0.193412
AA401230	PRICKLE1	-0.00720928	0.202354
AA664237	SYNPO	-0.194472	0.0605572
R09728	SDPR	-0.044151	0.133843
AA040424	-	-0.113265	0.225726
AA193405	LPAR1	-0.149959	0.0361622
AA704226	TNS1	-0.088027	0.11717
AA431770	C16orf45	-0.142201	0.08393
AA598478	C7	-0.128485	0.0642969
AA448569	SRPX	-0.291173	0.140867
AA456289	NFIA	-0.157065	0.0258268
AA447777	TMEM119	-0.102946	0.140539
AI016973	-	-0.165138	0.127312
H17615	FBLN5	-0.108371	0.224636
H16578	FAT4	-0.0248177	0.207711
AA406290	PDZRN3	-0.0355502	0.186209
AA708621	EHD2	-0.0146866	0.19922
AI334253	-	-0.190843	0.00849059
AA626131	MMP23B	-0.162956	0.0576214
AA706788	PGM5	-0.289706	0.110915
AA035077	MXRA7	-0.0112061	0.162626
W94017	TNFRSF19	-0.11203	0.0878081
AA457501	CYBRD1	-0.0653467	0.242908
AA664210	PKIG	-0.0238339	0.200386
AA490471	SPARCL1	-0.00344163	0.365601
AA055979	ITGA7	-0.0551785	0.251181
AA002080	SFRP1	-0.444366	0.00692372
AA829284	MS4A8B	-0.160145	0.0657944
AA947186	-	-0.0191424	0.256833
H08560	IGFBP5	-0.10624	0.152584
AA054451	IGFBP5	-0.207145	0.165567
AI304790	PTGIS	-0.0120758	0.267183
AA405486	PHLDB1	-0.00934996	0.20341
AA447610	PODN	-0.0986452	0.245918
AA099148	ZCCHC24	-0.042395	0.180541
N52151	SYNPO2	-0.194164	0.203678
AA167222	COL14A1	-0.132663	0.152537
AA219099	OGN	-0.0441923	0.347111
AA782333	HSPB6	-0.282165	0.280529
AI088903	-	-0.201088	0.053703
AA134757	FBLN1	-0.236816	0.294037
AA614680	FBLN1	-0.311817	0.210721
AA436943	PYGM	-0.308431	0.083146
AA442695	MFAP4	-0.250771	0.158191
AA455925	FHL1	-0.274474	0.133503
H57493	HSPB8	-0.210874	0.102551
AA010110	HSPB8	-0.216858	0.141279
AA504891	CRYAB	-0.0735439	0.14407
AA455877	MRVI1	-0.172794	0.136911
AI668637	PLN	-0.0501102	0.325765
AA010664	PCSK7	-0.00172963	0.35667
AA010589	TMEM130	-0.00866602	0.331247
AA468776	LRRC61	-0.0200805	0.206414
AA398400	CNN1	-0.0784685	0.362791
W52186	SYNPO2	-0.201828	0.283894
AA047418	SYNPO2	-0.266223	0.246613
R31679	SYNPO2	-0.288072	0.256478
AA043349	SYNPO2	-0.211033	0.201128
AA126989	MYH11	-0.0383677	0.465917
AA459944	SORBS1	-0.185316	0.132202
AA458487	PPP1R14A	-0.0526725	0.236594
AA155907	DDR2	-0.0372147	0.213516
AA126195	NEXN	-0.00740997	0.241519
AA999901	GNG11	-0.0301443	0.256779
AA427924	SPON1	-0.0565877	0.386955
AA281064	FGFR1	-0.0189726	0.200594
W47363	CFL2	-0.03835	0.247462
AA035171	SYNPO2	-0.170939	0.203606
AA699782	TCF21	-0.270406	0.00292611
AI049923	-	-0.138885	0.0648372
AA479351	PHLDB2	-0.0482786	0.152337
AA634385	RGMA	-0.214547	0.135643
AA034938	LAMA2	-0.22397	0.00228473
N98485	FOXF2	-0.132091	0.100266
AA703652	SLIT3	-0.130484	0.0834856
H26353	PTPRM	-0.119625	0.0712283
N68463	-	-0.0989841	0.155239
AA045327	OGN	-0.120068	0.210304
AA131664	PRELP	-0.0643725	0.110772
AI360264	PEX7	-0.00141393	0.322353
R66309	PAM	-0.0482726	0.173532
AA485883	VWF	-0.0147736	0.254004
AA521362	CR2	-0.218755	0.106752
AA280331	ARHGAP15	-0.0742681	0.141716
H90906	CHDH	0.112421	-0.129042
AA682861	PARD6B	0.0822526	-0.1754
AA136921	PARD6B	0.0759981	-0.180337
W86859	CDH1	0.0472936	-0.396174
AI671174	CDH1	0.111572	-0.208743
AA458849	SPINT2	0.141528	-0.0571957
AI139629	ATAD2	0.164593	-0.0523136
AA491397	HM13	0.118203	-0.0817081
T68464	C5orf33	0.128501	-0.047254
H17513	HSPA1L	0.39532	-0.039736
T56013	HMGCS1	0.209989	-0.0990389
AA704519	ARHGEF5	0.0223855	-0.226699
AA047260	-	0.0925984	-0.130402
AA452933	HIST1H2AC	0.13539	-0.0597545
AI287555	HIST1H2BG	0.058963	-0.218146
AA010753	RHOJ	-0.0295275	0.142121
AA916337	PTCH1	-0.278162	0.0391339
AA778001	RAMP2	-0.135034	0.0770108
AA865147	IGHG2	-0.344276	0.00125104
T97553	DTX1	-0.0991766	0.175327
AA398289	NFASC	-0.162856	0.0725302
AA436871	STX3	-0.106674	0.0567171
T48691	ADRA2A	-0.064172	0.288129
